# Supplementary material for: ZEB1 promotes chemoimmunotherapy resistance in pancreatic cancer models by downregulating chromatin acetylation of CXCL16
Source: J Clin Invest. 2025 Sep 9;135(22):e195970. doi: 10.1172/JCI195970 (PMC12618066; doi:10.1172/JCI195970)
Supplement: Supporting data values [file jci-135-195970-s015.xlsx]

## Sheet: Figure 1B
	KPC shV tumor weight(g)			KPC shZEB1 tumor weight(g)
Immuno-competent	1.475	1.159	0.978	0.356	0.243	0.19
Immuno-deficient	1.017	1.016	1.178	0.617	0.854	0.517

## Sheet: Figure 1D
	tumor weight(g)
KPC shV + PBS	1.574	1.539	1.584	1.107	0.997
KPC shZEB1 + PBS	0.999	1.098	0.668	0.52	0.751
KPC shV + GEM	0.75	1.202	1.053	0.792	0.628
KPC shZEB1 + GEM	0.145	0.17	0.209	0.27	0.28

## Sheet: Figure 1E
Days elapsed	KPC shV + PBS (n=10)	KPC shZEB1 + PBS (n=8)	KPC shV + GEM (n=8)	KPC shZEB1 + GEM (n=6)
14	1
15	1
17	1
17	1
18	1
19	1	1
20	1	1
20	1
20	1
21	1	1	1
21		1
22			1
23			2
24		1
25		2	3
25
26			1
27		1		1
29				1
30
31				1
36				1
37				1
38				1

## Sheet: Figure 1G
	tumor weight(g)
shV + GEM	1.236	0.882	0.825	0.711	0.743	1.12
shV + GEM + anti-PD1	0.728	0.752	0.44	0.745	1.044	1.44
shZEB1 + GEM	0.477	0.382	0.333	0.24	0.282	0.245
shZEB1 + GEM + anti-PD1	0.071	0.041	0.124	0.149	0.205	0.23

## Sheet: Figure 3A
Co-cul		CM
shV	shZEB1	shV	shZEB1
0.956124	1.80073	1.44241	2.41316
1.05119	2.02925	1.60878	2.63254
0.992687	1.70384	1.234	2.72395
Co-culture with kpc
	migration cell number
kpc shv	52300	57500	54300		54700	0.956124	1.05119	0.992687
kpc shzeb1	98500	111000	93200			1.80073	2.02925	1.70384
kpc CM
	migration cell number
kpc shv	78900	88000	67500		78133.3	1.44241	1.60878	1.234
kpc shzeb1	132000	144000	149000			2.41316	2.63254	2.72395

## Sheet: Figure 3B
	Co-culture with KPC shV			Co-culture with KPC shZEB1
MKI67	0.964163	1.07501	0.960827	1.87048	2.41397	2.36757
IFNG	0.958881	0.995452	1.04567	2.41409	2.30135	2.39244
GZMA	1.02872	0.953199	1.01808	2.43836	2.17484	2.18845
GZMB	0.97212	1.04696	0.98092	2.21494	2.27405	2.3299
CD107A	1.06557	0.947777	0.986657	2.44982	2.28735	2.37459
CD107B	1.03796	0.99292	0.969122	1.81857	2.07456	2.11815
Sample	Target	CT	GAPDH-CT
Co-culture with KPC shZEB1	KI67	24.09	21.7462	2.3438	0.196991	0.105316	1.87048
Co-culture with KPC shZEB1	KI67	23.722	21.7462	1.9758	0.254229		2.41397
Co-culture with KPC shZEB1	KI67	23.75	21.7462	2.0038	0.249342		2.36757
Co-culture with KPC shV	KI67	23.936	20.6361	3.29986	0.101541	0.105316	0.964163
Co-culture with KPC shV	KI67	23.779	20.6361	3.14286	0.113215		1.07501
Co-culture with KPC shV	KI67	23.941	20.6361	3.30486	0.10119		0.960827
Co-culture with KPC shZEB1	TNF	26.357	21.7462	4.6108	0.040927	0.0195977	2.08836
Co-culture with KPC shZEB1	TNF	26.456	21.7462	4.7098	0.0382128		1.94986
Co-culture with KPC shZEB1	TNF	26.351	21.7462	4.6048	0.0410976		2.09706
Co-culture with KPC shV	TNF	26.321	20.6361	5.68486	0.0194396	0.0195977	0.99193
Co-culture with KPC shV	TNF	26.304	20.6361	5.66786	0.01967		1.00369
Co-culture with KPC shV	TNF	26.303	20.6361	5.66686	0.0196836		1.00438
Co-culture with KPC shZEB1	IFN	23.867	21.7462	2.1208	0.229919	0.0952404	2.41409
Co-culture with KPC shZEB1	IFN	23.936	21.7462	2.1898	0.219181		2.30135
Co-culture with KPC shZEB1	IFN	23.88	21.7462	2.1338	0.227857		2.39244
Co-culture with KPC shV	IFN	24.089	20.6361	3.45286	0.0913241	0.0952404	0.958881
Co-culture with KPC shV	IFN	24.035	20.6361	3.39886	0.0948072		0.995452
Co-culture with KPC shV	IFN	23.964	20.6361	3.32786	0.0995897		1.04567
Co-culture with KPC shZEB1	GA	23.834	21.7462	2.0878	0.235239	0.0964744	2.43836
Co-culture with KPC shZEB1	GA	23.999	21.7462	2.2528	0.209816		2.17484
Co-culture with KPC shZEB1	GA	23.99	21.7462	2.2438	0.211129		2.18845
Co-culture with KPC shV	GA	23.969	20.6361	3.33286	0.0992452	0.0964744	1.02872
Co-culture with KPC shV	GA	24.079	20.6361	3.44286	0.0919594		0.953199
Co-culture with KPC shV	GA	23.984	20.6361	3.34786	0.0982187		1.01808
Co-culture with KPC shZEB1	GB	24.122	21.7462	2.3758	0.192669	0.0869864	2.21494
Co-culture with KPC shZEB1	GB	24.084	21.7462	2.3378	0.197812		2.27405
Co-culture with KPC shZEB1	GB	24.049	21.7462	2.3028	0.202669		2.3299
Co-culture with KPC shV	GB	24.2	20.6361	3.56386	0.0845612	0.0869864	0.97212
Co-culture with KPC shV	GB	24.093	20.6361	3.45686	0.0910713		1.04696
Co-culture with KPC shV	GB	24.187	20.6361	3.55086	0.0853267		0.98092
Co-culture with KPC shZEB1	CD107A	24.941	21.7462	3.1948	0.109212	0.0445794	2.44982
Co-culture with KPC shZEB1	CD107A	25.04	21.7462	3.2938	0.101969		2.28735
Co-culture with KPC shZEB1	CD107A	24.986	21.7462	3.2398	0.105858		2.37459
Co-culture with KPC shV	CD107A	25.032	20.6361	4.39586	0.0475023	0.0445794	1.06557
Co-culture with KPC shV	CD107A	25.201	20.6361	4.56486	0.0422513		0.947777
Co-culture with KPC shV	CD107A	25.143	20.6361	4.50686	0.0439846		0.986657
Co-culture with KPC shZEB1	CD107B	25.606	21.7462	3.8598	0.0688785	0.0378751	1.81857
Co-culture with KPC shZEB1	CD107B	25.416	21.7462	3.6698	0.0785741		2.07456
Co-culture with KPC shZEB1	CD107B	25.386	21.7462	3.6398	0.0802252		2.11815
Co-culture with KPC shV	CD107B	25.305	20.6361	4.66886	0.0393127	0.0378751	1.03796
Co-culture with KPC shV	CD107B	25.369	20.6361	4.73286	0.0376069		0.99292
Co-culture with KPC shV	CD107B	25.404	20.6361	4.76786	0.0367055		0.969122

## Sheet: Figure 3C
shV			shZEB1
23.12	20.37	19.79	13.03	12	12.82

## Sheet: Figure 3E
	shV				shZEB1
0.25:1	25.76	18.26	16.94	10.22	28.04	25.78	27.17	39.94
0.5:1	33.86	32.23	25.24	24.61	62.4	61.24	62.49	70.67
01:01:00	56.82	54.58	55.1	54.44	85.8	83.51	86.08	87
02:01:00	74.55	73.37	73.28	71.85	97.26	95.9	97.12	97.3
shV
136655	164477	172359	189040	165633	0.825052	0.993027	1.04061	1.14133		1		0.174948	0.00697329	-0.0406141	-0.141325
122957	135394	137581	148708		0.742351	0.817439	0.830643	0.897822		0.822063		0.257649	0.182561	0.169357	0.102178
109544	112249	123833	124876		0.66137	0.677701	0.747639	0.753936		0.710162		0.33863	0.322299	0.252361	0.246064
71517	75227	74361	75464		0.431783	0.454182	0.448953	0.455612		0.447632		0.568217	0.545818	0.551047	0.544388
42149	44101	44254	46619		0.254474	0.266259	0.267183	0.281461		0.267344		0.745526	0.733741	0.732817	0.718539
shZEB1
173864	178738	152802	171380	169196	1.02759	1.0564	0.903106	1.01291		1		-0.0275893	-0.0563961	0.0968935	-0.0129081
121759	125574	123228	101620		0.719633	0.742181	0.728315	0.600605		0.697683		0.280367	0.257819	0.271685	0.399395
63610	65581	63457	49617		0.375955	0.387604	0.37505	0.293252		0.357965		0.624045	0.612396	0.62495	0.706748
24033	27896	23551	21996		0.142042	0.164874	0.139194	0.130003		0.144028		0.857958	0.835126	0.860806	0.869997
4635	6930	4878	4573		0.0273943	0.0409584	0.0288305	0.0270278		0.0310527		0.972606	0.959042	0.97117	0.972972

## Sheet: Figure 3F
	shV			shZEB1
0.25:1	-3.77	22.59	21.89	55.66	54	55.59
0.5:1	38.27	44.47	41.45	62.15	66.14	67.79
0.75:1	62.8	56.41	57.62	75.6	73.07	75.22
1：1	81.9	78.22	79.87	86.96	87.42	85.95
KPC SHV	316423	309924	354193	326847	0.968108	0.948224	1.08367		0.0318917	0.0517756	-0.0836671		0
	314029	325954	298839		0.960784	0.997269	0.914309		0.0392162	0.00273125	0.0856906		0.125:1
	339176	253027	255289		1.03772	0.774146	0.781066		-0.037722	0.225854	0.218934		0.25:1
	201766	181495	191371		0.617311	0.555291	0.585507		0.382689	0.444709	0.414493		0.5:1
	121591	142458	138516		0.372012	0.435856	0.423795		0.627988	0.564144	0.576205		0.75:1
	59148	71197	65786		0.180966	0.21783	0.201275		0.819034	0.78217	0.798725		01:01:00
KPC SHZEB1	355280	346002	346029	349104	1.01769	0.991115	0.991193		-0.0176919	0.00888475	0.00880741		0
	227627	205259	212387		0.652033	0.58796	0.608378		0.347967	0.41204	0.391622		0.125:1
	154809	160599	155024		0.443447	0.460032	0.444063		0.556553	0.539968	0.555937		0.25:1
	132132	118204	112429		0.378489	0.338593	0.32205		0.621511	0.661407	0.67795		0.5:1
	85164	94020	86523		0.24395	0.269318	0.247843		0.75605	0.730682	0.752157		0.75:1
	45514	43928	49056		0.130374	0.125831	0.14052		0.869626	0.874169	0.85948		01:01:00

## Sheet: Figure 3H
	tumor weight(g)
shV - OVA	0.487	0.645	0.997
shZEB1 - OVA	0.321	0.36	0.299
shV - OVA + OT1-CD8	0.29	0.295	0.276	0.271	0.249
shZEB1 - OVA + OT1-CD8	0.014	0.038	0.046	0.031	0.035

[truncated: 43 more sheets: Figure 4B, Figure 4D, Figure 4E, Figure 4G, Figure 4H, Figure 4J, Figure 5B, Figure 5C, Figure 5D, Figure 5F, Figure 5H, Figure 5I, Figure 5K, Figure 5L, Figure 6B, Figure 6C, Figure 6F, Figure 6G, Figure 6I, Figure S1 C&D …]
